# Supplementary material for: Synthesis of Sugar and Nucleoside Analogs and Evaluation of Their Anticancer and Analgesic Potentials
Source: Molecules. 2022 May 29;27(11):3499. doi: 10.3390/molecules27113499 (PMC9182362; doi:10.3390/molecules27113499)
Supplement: Supplementary file 1 [file molecules-27-03499-s001.zip]

Archive with 1 entries (1 files):
- molecules-1728868-supplementary.pdf
